# Supplementary material for: Impacts of the Type I Toxin–Antitoxin System, SprG1/SprF1, on Staphylococcus aureus Gene Expression
Source: Genes (Basel). 2021 May 18;12(5):770. doi: 10.3390/genes12050770 (PMC8158120; doi:10.3390/genes12050770)
Supplement: Supplementary file 1 [file genes-12-00770-s001.zip]

Archive with 2 entries (2 files):
- Supplementary Data Genes rev.pdf
- Supplementary Table_1.xlsx
