# Supplementary material for: Impacts of the Type I Toxin–Antitoxin System, SprG1/SprF1, on Staphylococcus aureus Gene Expression
Source: Genes (Basel). 2021 May 18;12(5):770. doi: 10.3390/genes12050770 (PMC8158120; doi:10.3390/genes12050770)
Supplement: Supplementary file 1 [file genes-12-00770-s001.zip › Supplementary Table_1.xlsx]

## Sheet: Info
Impacts of the type I toxin-antitoxin system on Staphylococcus aureus gene expression by proteomics
Kinga Chlebicka, Emilia Bonar, Piotr Suder, Emeline Ostyn, Brice Felden, Benedykt Wladyka and Marie-Laure Pinel-Marie

## Sheet: Intracellular proteome
No.	Compared strains		Identified protein	Accesion number	Biological process	Localization	Function**	Σ# Peptides	Score	MW [kDa]	Calc. pI	Seq. coverage [%]
logharitmic phase
	WT	DD SprF
1		2.19 ­*	Uracil phosphoribosyltransferase (Upp)	P67396	pyrimidine biosynthesis	cytoplasm	Catalyzes the conversion of uracil and 5-phospho-alpha-D- ribose 1-diphosphate to UMP and diphosphate	6	259	23.1	6.08	32
	WT	DD
1	1.68 ­		Coenzyme A disulfide reductase (Cdr)	Q7A6H1	cell redox homeostasis		Catalyzes specifically the NADPH-dependent reduction of coenzyme A disulfide.	3	130	49.4	5.23	7
2		1.72 ­	Immunoglobulin-binding protein (Sbi)	Q99RL2	pathogenesis	cell membrane, secreted	Plays a role in the inhibition of both the innate and adaptive immune responses. Possesses two N-terminal domains that bind the Fc region of IgG and two domains that form a tripartite complex with complement factors C3b and CFH. By recruiting CFH and C3b, the secreted form acts as a potent complement inhibitor of the alternative pathway-mediated lysis	5	213	50.0	9.38	9
	DD SprF	DD
1	1.82 ­		50S ribosomal protein L1 (RplA)	Q99W68	regulation of translation	large ribosomal subunit	Binds directly to 23S rRNA. The L1 stalk is quite mobile in the ribosome, and is involved in E site tRNA release. Protein L1 is also a translational repressor protein, it controls the translation of the L11 operon by binding to its mRNA	2	167	24.7	9.00	19
2		1.51 ­	50S ribosomal protein L2 (RplB)	P60432	translation	large ribosomal subunit	One of the primary rRNA binding proteins. Required for association of the 30S and 50S subunits to form the 70S ribosome, for tRNA binding and peptide bond formation. It has been suggested to have peptidyltransferase activity; this is somewhat controversial. Makes several contacts with the 16S rRNA in the 70S ribosome.	4	204	30.2	10.77	16
3		1.50 ­	Uncharacterized protein (SA1737 )	Q7A4P4				3	100	38.9	5.04	13
stationary phase
	WT	DD SprF
1	2.19 ­		Pyruvate dehydrogenase E1 component subunit beta (PdhB)	P99063	glycolytic proces	cytoplasm	Part of complex which catalyzes overall conversion of pyruvate to acetyl-CoA and CO2	6	208	35.2	4.65	22
2	1.55 ­		Succinate--CoA ligase [ADP-forming] subunit alpha (SucD)	P99070	tricarboxylic acid cycle	cytoplasm	Succinyl-CoA synthetase functions in the citric acid cycle (TCA), coupling the hydrolysis of succinyl-CoA to the synthesis of either ATP or GTP and thus represents the only step of substrate-level phosphorylation in the TCA. The alpha subunit of the enzyme binds the substrates coenzyme A and phosphate, while succinate binding and nucleotide specificity is provided by the beta subunit.	6	152	31.8	5.47	15
3	2.19 ­		Putative peptidyl-prolyl cis-trans isomerase (PpiB)	Q7A6I1	proteins folding		Catalyzes the cis-trans isomerization of proline imidic peptide bonds in oligopeptides	7	150	21.6	4.57	43
4	2.36 ­		3-hydroxyacyl-[acyl-carrier-protein] dehydratase FabZ (FabZ)	P64108	unsaturated fatty acids biosynthesis	cytoplasm	Catalyzes the dehydration of short chain beta-hydroxyacyl-ACPs and long chain saturated and unsaturated beta-hydroxyacyl-ACPs	4	112	16.3	5.71	19
5	2.36 ­		6,7-dimethyl-8-ribityllumazine synthase (RibH)	P99141	riboflavin biosynthesis		Catalyzes the formation of 6,7-dimethyl-8-ribityllumazine by condensation of 5-amino-6-(D-ribitylamino)uracil with 3,4-dihydroxy-2-butanone 4-phosphate.	4	221	16.5	5.70	53
6	1.86 ­		Alanine dehydrogenase 2 (Ald2)	Q99TF4	L-alanine catabolic process		May play a role in cell wall synthesis as L-alanine is an important constituent of the peptidoglycan layer.	15	371	40.0	5.58	37
7	1.55 ­		Phenylalanine--tRNA ligase alpha subunit (PheS)	P68848	phenylalanyl-tRNA aminoacylation	cytoplasm		3	135	40.4	5.48	13
8	1.55 ­		ATP-dependent 6-phosphofructokinase (PfkA)	P99165		cytoplasm	Catalyzes the phosphorylation of D-fructose 6-phosphate to fructose 1,6-bisphosphate by ATP, the first committing step of glycolysis.	6	267	35.1	5.63	21
	WT	DD
1	1.58 ­		Alanine dehydrogenase 2 (Ald2)	Q99TF4	L-alanine catabolic process	cytoplasm	May play a role in cell wall synthesis as L-alanine is an important constituent of the peptidoglycan layer.	15	371	40.0	5.58	37
2		1.53 ­	2,3-bisphosphoglycerate-independent phosphoglycerate mutase (GpmI)	P64270	glycolytic process, glucose catabolic process	cytoplasm	Catalyzes the interconversion of 2-phosphoglycerate and 3-phosphoglycerate	20	541	56.4	4.74	33
3		1.53 ­	Dihydrolipoyllysine-residue succinyltransferase component of 2-oxoglutarate dehydrogenase complex (OdhB)	Q7A5N4	tricarboxylic acid cycle, L-lysine catabolic process to acetyl-CoA via saccharopine	cytoplasm	E2 component of the 2-oxoglutarate dehydrogenase (OGDH) complex which catalyzes the second step in the conversion of 2-oxoglutarate to succinyl-CoA and CO2	2	119	46.7	4.86	8
4		1.66 ­	Catalase (KatA)	Q7A5T2	response to oxidative stress, hydrogen peroxide catabolic process	cytoplasm	Decomposes hydrogen peroxide into water and oxygen; serves to protect cells from the toxic effects of hydrogen peroxide.	15	595	58.5	5.27	36
5		1.53 ­	Cell division protein FtsA (FtsA)	P63765	FtsZ-dependent cytokinesis	cell membrane	Cell division protein that is involved in the assembly of the Z ring. May serve as a membrane anchor for the Z ring	4	105	53.1	4.49	14
6		1.53 ­	ATP-dependent Clp protease ATP-binding subunit ClpL (ClpL)	Q7A3F4		cytoplasm	Required for the development of induced thermotolerance.	22	701	77.9	4.83	32
	DD SprF	DD
1	1.90 ­		Catalase (KatA)	Q7A5T2	response to oxidative stress, hydrogen peroxide catabolic process	cytoplasm	Decomposes hydrogen peroxide into water and oxygen; serves to protect cells from the toxic effects of hydrogen peroxide.	7	229	58.5	5.27	17
2		1.54 ­	Fructose-bisphosphate aldolase class 1 (Fda)	P99117	glycolytic process	cytoplasm	This protein is involved in step 4 of the subpathway that synthesizes D-glyceraldehyde 3-phosphate and glycerone phosphate from D-glucose.	18	673	33.0	4.88	60
3		1.82 ­	Pyruvate dehydrogenase E1 component subunit beta (PdhB)	P99063	glycolytic proces	cytoplasm	Part of complex which catalyzes overall conversion of pyruvate to acetyl-CoA and CO2	6	208	35.2	4.65	22
4		1.82 ­	Putative peptidyl-prolyl cis-trans isomerase (PpiB)	Q7A6I1	proteins folding	cytoplasm	Catalyzes the cis-trans isomerization of proline imidic peptide bonds in oligopeptides	7	150	21.6	4.57	43
5		1.62 ­	Riboflavin biosynthesis protein RibBA (RibBA)	Q7A511	riboflavin biosynthetic process	cytoplasm	Catalyzes the conversion of D-ribulose 5-phosphate to formate and 3,4-dihydroxy-2-butanone 4-phosphate. Catalyzes the conversion of GTP to 2,5-diamino-6-ribosylamino-4(3H)-pyrimidinone 5'-phosphate (DARP), formate and pyrophosphate.	9	221	44.4	5.14	23
6		1.62 ­	Glyceraldehyde-3-phosphate dehydrogenase 1 (GapA1)	P99136		cytoplasm	Catalyzes the oxidative phosphorylation of glyceraldehyde 3-phosphate (G3P) to 1,3-bisphosphoglycerate (BPG) using the cofactor NAD. The first reaction step involves the formation of a hemiacetal intermediate between G3P and a cysteine residue, and this hemiacetal intermediate is then oxidized to a thioester, with concomitant reduction of NAD to NADH. The reduced NADH is then exchanged with the s…	5	193	36.4	4.89	17
*	fold change, direction
**	according to Uniprot database

## Sheet: Extracellular proteome
No.	Compared strains			Identified protein	Accesion number	Biological process	Primary localization	Function**	Moonlight function	Σ# Peptides	Score	MW [kDa]	Calc. pI	Seq. coverage [%]
	WT vs. ∆∆	WT vs. ∆∆ SprF	∆∆ SprF vs. ∆∆
1	1.74*	1.72		Glutamate--tRNA ligase (GltX)	P99170	glutamyl-tRNA aminoacylation	Cytoplasm	Catalyzes the attachment of glutamate to tRNA(Glu) in a two-step reaction: glutamate is first activated by ATP to form Glu-AMP and then transferred to the acceptor end of tRNA(Glu)		10	279	56.3	5.29	19
2	1.96	2.18		1-pyrroline-5-carboxylate dehydrogenase (RocA)	P99076	glutamate biosynthesis		Catalyses conversion L-glutamate 5-semialdehyde to L-glutamate		13	480	57.0	4.98	31
3	1.77	2.12		Glutamine synthetase (GlnA)	P99095	glutamine biosynthetic process	Cytoplasm	Glutamine synthetase (GS) is an unusual multitasking protein that functions as an enzyme, a transcription coregulator, and a chaperone in ammonium assimilation and in the regulation of genes involved in nitrogen metabolism. It catalyzes the ATP-dependent biosynthesis of glutamine from glutamate and ammonia. Feedback-inhibited GlnA also interacts with and regulates the activity of the transcriptio…	plasminogen and fibronectin binding	10	218	51.0	508	19
4	1.87	1.8		GMP synthase [glutamine-hydrolyzing] (GuaA)	P99105	glutamine metabolic process		Catalyzes the synthesis of GMP from XMP		19	567	58.4	5.06	30
5	1.87	1.8		Arginine--tRNA ligase (ArgS)	Q99W05	arginyl-tRNA aminoacylation	Cytoplasm			16	379	62.4	5.05	24
6	1.67			Transketolase (Tkt)	P99161	DNA recombination, pentose-phosphate shunt, reductive pentose-phosphate cycle	Cytoplasm	Catalyzes the transfer of a two-carbon ketol group from a ketose donor to an aldose acceptor, via a covalent intermediate with the cofactor thiamine pyrophosphate.		27	713	72.2	4.97	36
7	1.94	1.85		6-phosphogluconate dehydrogenase, decarboxylating (Gnd)	P63334	D-gluconate metabolic process, pentose-phosphate shunt		Catalyzes the oxidative decarboxylation of 6-phosphogluconate to ribulose 5-phosphate and CO2, with concomitant reduction of NADP to NADPH	adhesin	9	275	51.9	5.02	17
8	2.57	2.42		Phosphoenolpyruvate carboxykinase (ATP) (PckA)	P99128	gluconeogenesis	Cytoplasm	Catalyzes the conversion of oxaloacetate (OAA) to phosphoenolpyruvate (PEP) through direct phosphoryl transfer between the nucleoside triphosphate and OAA		7	122	59.5	5.89	12
9	1.77	1.86		Glucose-6-phosphate isomerase (Pgi)	P99078	gluconeogenesis, glycolytic process	Cytoplasm		laminin, collagen I binding (not fibronectin	28	681	49.8	4.82	50
10	2.71	2.00		Dihydrolipoyllysine-residue acetyltransferase component of pyruvate dehydrogenase complex (PdhC)	P65636	glycolytic process		Part of pyruvate dehydrogenasecomplex which catalyzes overall conversion of pyruvate to acetyl-CoA and CO2		11	331	46.4	4.90	25
11	1.84	2.23		Pyruvate dehydrogenase E1 component subunit beta (PdhB)	P99063	glycolytic process	Cytoplasm	Part of complex which catalyzes overall conversion of pyruvate to acetyl-CoA and CO2	Fibrinogen binding	18	417	35.2	4.65	44
12	1.66	1.60		Dihydrolipoyl dehydrogenase (PdhD)	P99084	glycolytic process	Cytoplasm, membrane, Peripheral membrane protein	Lipoamide dehydrogenase is a component of the alpha-ketoacid dehydrogenase complexes		24	501	49.6	4.95	34
13	1.68	1.56		Fructose-bisphosphate aldolase class 1 (Fda)	P99117	glycolytic process		This protein is involved in step 4 of the subpathway that synthesizes D-glyceraldehyde 3-phosphate and glycerone phosphate from D-glucose.	adhesin, binds to receptor on host cells,	17	548	33.0	4.88	47
14	1.59	1.92		Triosephosphate isomerase (TpiA)	P99133	glycolytic process, gluconeogenesis	Cytoplasm	Involved in the gluconeogenesis. Catalyzes stereospecifically the conversion of dihydroxyacetone phosphate (DHAP) to D-glyceraldehyde-3-phosphate (G3P)	adhesin, contact-mediated killing of Cryptococcus	15	328	27.4	4.80	49
15		1.5		Glyceraldehyde-3-phosphate dehydrogenase 1 (GapA1)	P99136	glycolytic process, glucose metabolic process	Cytoplasm	Catalyzes the oxidative phosphorylation of glyceraldehyde 3-phosphate (G3P) to 1,3-bisphosphoglycerate (BPG) using the cofactor NAD. The first reaction step involves the formation of a hemiacetal intermediate between G3P and a cysteine residue, and this hemiacetal intermediate is then oxidized to a thioester, with concomitant reduction of NAD to NADH. The reduced NADH is then exchanged with the s…	transferrin-binding protein (also called TPN) AND also binds plasminogen involved in the acquisition of transferrin-bound iron	3	137	36.4	4.89	30
16	1.92	2.11		3-hexulose-6-phosphate synthase (HPS)	Q7A774	carbohydrate metabolic process, one-carbon metabolic process		Catalyzes the condensation of ribulose 5-phosphate with formaldehyde to form 3-hexulose 6-phosphate		18	437	22.5	4.57	57
17	3.41	2.75		Formate--tetrahydrofolate ligase (FHS)	Q7A535	tetrahydrofolate interconversion, one-carbon metabolism	Cytoplasm	This protein is involved in the pathway tetrahydrofolate interconversion, which is part of One-carbon metabolism		8	255	60.0	5.62	11
18		1.63		Phosphoenolpyruvate-protein phosphotransferase (PtsI)	Q99V14	phosphoenolpyruvate-dependent sugar phosphotransferase system	Cytoplasm	General (non sugar-specific) component of the phosphoenolpyruvate-dependent sugar phosphotransferase system (sugar PTS). This major carbohydrate active-transport system catalyzes the phosphorylation of incoming sugar substrates concomitantly with their translocation across the cell membrane. Enzyme I transfers the phosphoryl group from phosphoenolpyruvate (PEP) to the phosphoryl carrier protein (…		7	221	63.3	4.66	13
19	1.59	1.54		Elongation factor Ts (Tsf)	P99171	protein biosynthesis	cytoplasm	Associates with the EF-Tu.GDP complex and induces the exchange of GDP to GTP. It remains bound to the aminoacyl-tRNA.EF-Tu.GTP complex up to the GTP hydrolysis stage on the ribosome		4	120	32.6	5.1	18
20	1.74	1.93		Elongation factor Tu (Tuf)	P99152	protein biosynthesis	cytoplasm	This protein promotes the GTP-dependent binding of aminoacyl-tRNA to the A-site of ribosomes during protein biosynthesis	fibronectin binding, adhesin	6	179	43.1	4.74	15
21	1.74	2.12		Serine--tRNA ligase (SerS)	P99178	protein biosynthesis	Cytoplasm	Catalyzes the attachment of serine to tRNA(Ser). Is also able to aminoacylate tRNA(Sec) with serine, to form the misacylated tRNA L-seryl-tRNA(Sec), which will be further converted into selenocysteinyl-tRNA(Sec)		9	274	48.9	5.02	20
22	1.82	1.64		Chaperone protein DnaK (DnaK)	P99110	protein folding	Cytoplasm, cell inner membrane	Acts as a chaperone	plasminogen binding	11/7	218/239	66.3	4.66	7
23	1.73	1.5		Protein GrpE (GrpE)	P99086	protein folding	Cytoplasm	Participates actively in the response to hyperosmotic and heat shock by preventing the aggregation of stress-denatured proteins, in association with DnaK and GrpE. It is the nucleotide exchange factor for DnaK and may function as a thermosensor. Unfolded proteins bind initially to DnaJ; upon interaction with the DnaJ-bound protein, DnaK hydrolyzes its bound ATP, resulting in the formation of a st…		5	196	24.0	4.47	44
24		1.54		Trigger factor (Tig)	P99080	protein folding, protein transport, cell division, cell cycle	Cytoplasm	Involved in protein export. Acts as a chaperone by maintaining the newly synthesized protein in an open conformation. Functions as a peptidyl-prolyl cis-trans isomerase.		15	435	48.6	4.34	41
25	1.51			60 kDa chaperonin (GroL)	P99083	protein refolding	Cytoplasm	Prevents misfolding and promotes the refolding and proper assembly of unfolded polypeptides generated under stress conditions.	plasminogen binding protein	31	910	57.5	4.56	38
26	2.02			Thioredoxin reductase (TrxB)	Q6GIM7	removal of superoxide radicals	Cytoplasm	The active site is a redox-active disulfide bond		28	531	33.7	5.21	46
27	1.82	1.82		Alkyl hydroperoxide reductase C (AhpC)	P99074	response to oxidative stress	Cytoplasm	Thiol-specific peroxidase that catalyzes the reduction of hydrogen peroxide and organic hydroperoxides to water and alcohols, respectively. Plays a role in cell protection against oxidative stress by detoxifying peroxides	heme binding protein	17	220	21.1	4.88	39
28	1.9	1.73		Superoxide dismutase [Mn/Fe] 2 (SodM)	P66831	stress response	Cytoplasm	Destroys superoxide anion radicals which are normally produced within the cells and which are toxic to biological systems	adhesin	17	265	23.0	5.32	49
29	1.54	1.6		Coenzyme A disulfide reductase (Cdr)	Q7A6H1	cell redox homeostasis		Catalyzes specifically the NADPH-dependent reduction of coenzyme A disulfide		14	508	49.4	5.28	42
30	1.8			Glutamyl endopeptidase (SspA)	Q7A6A6	virulence	Secreted	Preferentially cleaves peptide bonds on the carboxyl-terminal side of aspartate and glutamate. Along with other extracellular proteases it is involved in colonization and infection of human tissues. Required for proteolytic maturation of thiol protease SspB and inactivation of SspC, an inhibitor of SspB. It is the most important protease for degradation of fibronectin-binding protein (FnBP) and s…		6	153	36.3	4.99	20
31	1.83	1.84		Immunoglobulin G-binding protein A (Spa)	P99134	virulence, pathogenesis	Secreted, cell wall	Plays a role in the inhibition of the host innate and adaptive immune responses. Possesses five immunoglobulin-binding domains that capture both the fragment crystallizable region (Fc region) and the Fab region (part of Ig that identifies antigen) of immunoglobulins (By similarity). In turn, Staphylococcus aureus is protected from phagocytic killing via inhibition of Ig Fc region. In addition, th…		18	408	48.8	5.60	31
32	2.27	1.81		Staphopain B (SspB)	Q7A6A7	virulence, pathogenesis	Secreted	Cysteine protease that plays an important role in the inhibition of host innate immune response. Degrades host elastin, fibrogen, fibronectin and kininogen. Blocks phagocytosis of opsonised S. aureus by neutrophils and monocytes by inducing their death in a proteolytic activity-dependent manner. Decreases surface expression of the 'don't eat me' signal CD31 on neutrophils. Cleaves host galectin-3…		2	106	44.7	5.68	8
33		1.63		Clumping factor B (ClfB)	Q7A382	virulence, pathogenesis, cell adhesion	cell wall	Cell surface-associated protein implicated in virulence by promoting bacterial attachment to both alpha- and beta-chains of human fibrinogen and inducing the formation of bacterial clumps		6	129	97,2	3.84	12
34	2.42	2.41		ATP synthase subunit alpha (AtpA)	P99111	ATP synthesis	Cell membrane, Peripheral membrane protei	Produces ATP from ADP in the presence of a proton gradient across the membrane. The alpha chain is a regulatory subunit.		16	334	54.6	4.91	27
35	1.59	1.59		Adenylate kinase (Adk)	P99062	AMP salvage	Cytoplasm	Catalyzes the reversible transfer of the terminal phosphate group between ATP and AMP. Plays an important role in cellular energy homeostasis and in adenine nucleotide metabolism		5	137	24.1	4.8	25
36	2.06	1.95		Inosine-5'-monophosphate dehydrogenase (GuaB)	P99106	GMP biosynthesis	Cytoplasm	Catalyzes the conversion of inosine 5'-phosphate (IMP) to xanthosine 5'-phosphate (XMP), play an important role in the regulation of cell growth	plasminogen binding	9	302	52.9	5.61	23
37	2.71	1.99		Polyribonucleotide nucleotidyltransferase (PnpA)	Q7A5X7	mRNA degradation	Cytoplasm	Catalyzes the phosphorolysis of single-stranded polyribonucleotides processively in the 3'- to 5'-direction		16	420	77.4	4.89	20
38	1.65			Probable endonuclease 4 (Nfo)	P63538	DNA repair		Endonuclease IV plays a role in DNA repair. It cleaves phosphodiester bonds at apurinic or apyrimidinic (AP) sites, generating a 3'-hydroxyl group and a 5'-terminal sugar phosphate		7	131	33.3	5.57	14
39	1.93	1.81		DNA-directed RNA polymerase subunit alpha (RpoA)	P66706	transcription, DNA-templated	Cytoplasm	DNA-dependent RNA polymerase catalyzes the transcription of DNA into RNA using the four ribonucleoside triphosphates as substrates		6	183	35.0	4.69	23
40		1.82		Peptide deformylase (Def)	P99077	translation	Cytoplasm	Removes the formyl group from the N-terminal Met of newly synthesized proteins. Requires at least a dipeptide for an efficient rate of reaction. N-terminal L-methionine is a prerequisite for activity but the enzyme has broad specificity at other positions.		19	205	20.6	5.82	33
41		2.01		Ribitol-5-phosphate cytidylyltransferase 1 (TarI)	Q7A7V0	cell wall organization: isoprenoid and teichoic acid biosynthesis		Catalyzes the transfer of the cytidylyl group of CTP to D-ribitol 5-phosphate.		13	217	26.7	5.42	39
42	1.66	1.68		3-oxoacyl-[acyl-carrier-protein] synthase 3 (FabH)	P99159	fatty acid biosynthetic process	Cytoplasm	Catalyzes the condensation reaction of fatty acid synthesis by the addition to an acyl acceptor of two carbons from malonyl-ACP. Catalyzes the first condensation reaction which initiates fatty acid synthesis and may therefore play a role in governing the total rate of fatty acid production. Possesses both acetoacetyl-ACP synthase and acetyl transacylase activities. Its substrate specificity deter…		7	255	33.9	4.86	29
43	1.66	1.96		Phosphate acetyltransferase (Pta)	P99092	acetyl-CoA biosynthetic process	Cytoplasm	involved in step 2 of the subpathway that synthesizes acetyl-CoA from acetate		5	187	35.0	4.72	24
44	1.97	1.96		UPF0051 protein (SAB0778)	Q7A6L4	iron-sulfur cluster assembly				9	181	52.8	5.08	19
45	1.71	1.89		3-methyl-2-oxobutanoate hydroxymethyltransferase (PanB)	P65656	pantothenate biosynthesis	Cytoplasm	Catalyzes the reversible reaction in which hydroxymethyl group from 5,10-methylenetetrahydrofolate is tranferred onto alpha-ketoisovalerate to form ketopantoate		24	425	29.2	5.5	54
46		1.58		DUF4242 domain-containing protein (SA0165)	A0A0H3JSJ2					4	127	19.4	4.6
47	1.74	2.12		Putative aldehyde dehydrogenase (AldA)	Q7A825					9	258	53.7	5.12	22
48	1.51	2.32		Putative dipeptidase (SA1572)	Q7A522					28	641	53.0	4.58	40
49		2.52		Uncharacterized oxidoreductase (SA2266)	Q7A3L9					2	145	24.6	5.11	16
50	1.9	1.79		Uncharacterized protein (SA0829)	Q7A6H3					10	223	33.2	4.84	37
51	1.82	2.17		UPF0342 protein (SA1663)	Q7A4V3					6	199	13.3	4.36	58
52			1.58	Serine-aspartate repeat-containing protein D (SdrD)	Q7A780	virulence, cell adhesion	cell wall, peptydoglycan anchor	Cell surface-associated calcium-binding protein which plays an important role in adhesion and pathogenesis. Mediates interactions with components of the extracellular matrix such as host DSG1 to promote bacterial adhesion to host cells. Contributes to the resistance to killing by innate immune components such as neutrophils present in blood and thus attenuates bacterial clearance.		4	118	150	4.09	5
*	fold change
**	according to Uniprot database
